# Supplementary material for: Synthesis, Structure, Biological Activity, and Luminescence Properties of a “Butterfly”-Type Silver Cluster with 3-Benzyl-4-phenyl-1,2,4-triazol-5-thiol
Source: Molecules. 2023 Dec 23;29(1):105. doi: 10.3390/molecules29010105 (PMC10779673; doi:10.3390/molecules29010105)
Supplement: Supplementary file 1 [file molecules-29-00105-s001.zip]

Archive with 1 entries (1 files):
- molecules-2786172-supplementary.pdf
